# Supplementary material for: Dynamic Modification of Fermi Energy in Single-Layer Graphene by Photoinduced Electron Transfer from Carbon Dots
Source: Nanomaterials (Basel). 2020 Mar 15;10(3):528. doi: 10.3390/nano10030528 (PMC7153610; doi:10.3390/nano10030528)
Supplement: Supplementary file 1 [file nanomaterials-10-00528-s001.zip]

Archive with 12 entries (12 files):
- Sup_1.pdf
- Sup_2.pdf
- Sup_3.pdf
- Sup_4.pdf
- Sup_5.pdf
- Sup_6.pdf
- Sup_7.pdf
- suppinfo.aux
- suppinfo.log
- suppinfo.pdf
- suppinfo.synctex.gz
- suppinfo.tex
