# Supplementary material for: Dynamic Modification of Fermi Energy in Single-Layer Graphene by Photoinduced Electron Transfer from Carbon Dots
Source: Nanomaterials (Basel). 2020 Mar 15;10(3):528. doi: 10.3390/nano10030528 (PMC7153610; doi:10.3390/nano10030528)
Supplement: Supplementary file 1 [file nanomaterials-10-00528-s001.zip › suppinfo.aux]

\relax 
\bbl@beforestart
\babel@aux{english}{}
\@writefile{lof}{\contentsline {figure}{\numberline {S1}{\ignorespaces \footnotesize  {\textmu {}-PL Mapping shown in Figure~5b reported without pixel interpolation.}\relax }}{1}\protected@file@percent }
\providecommand*\caption@xref[2]{\@setref\relax\@undefined{#1}}
\newlabel{sup:plmapor}{{S1}{1}}
\@writefile{lof}{\contentsline {figure}{\numberline {S2}{\ignorespaces \footnotesize  {Optical images shown in Figure~3a,b reported without color curves correction.}\relax }}{2}\protected@file@percent }
\newlabel{sup:omafmorig}{{S2}{2}}
\@writefile{lof}{\contentsline {figure}{\numberline {S3}{\ignorespaces \footnotesize  {Optical images shown in Figure~5a reported in original and cropped version \textbf  {(a,d)} before and \textbf  {(b,e)} after color curves correction, and \textbf  {(c,f)} with highlighted surface \hbox {\ch {SiO2}}{} regions. The selected region is pointed out in panels \textbf  {(a,b,c)} by black squares border.}\relax }}{2}\protected@file@percent }
\newlabel{sup:ommaporig}{{S3}{2}}
\@writefile{lof}{\contentsline {figure}{\numberline {S4}{\ignorespaces \footnotesize  {Raman spectrum of undoped graphene acquired by using laser at \textbf  {(a)} 532~nm (2.33~eV) and \textbf  {(b)} 633~nm (1.96~eV). In both panels, insets show the spectral range between 1200–3000~cm\textsuperscript  {-1} containing the main bands of graphene.}\relax }}{3}\protected@file@percent }
\newlabel{sup:rmngra}{{S4}{3}}
\@writefile{lof}{\contentsline {figure}{\numberline {S5}{\ignorespaces \footnotesize  {Raman spectra of undoped (black) and p-doped graphene (red) acquired by using laser at 532~nm. The mean value of peak position and FWHM of main bands are reported. Adapted from Ref.~[41]}\relax }}{3}\protected@file@percent }
\newlabel{sup:nato2}{{S5}{3}}
\@writefile{lof}{\contentsline {figure}{\numberline {S6}{\ignorespaces \footnotesize  {G-2D correlation map at \textbf  {(a)} 532~nm and \textbf  {(b)} 633~nm laser excitation of undoped and p-doped Gr (reported from Ref.~[41] for 532~nm only), undoped and p-doped graphene previously wetted in ethanol. Doping and strain axes are marked by dotted lines and reference levels are pointed out by countinuous and dashed lines, respectively.}\relax }}{4}\protected@file@percent }
\newlabel{sup:map2etoh}{{S6}{4}}
\@writefile{lof}{\contentsline {figure}{\numberline {S7}{\ignorespaces \footnotesize  {Emission spectra of bare CDs (blue) with \textbf  {(a)} zinc, and \textbf  {(b)} cobalt ions in solution. Different concentrations of ions are compared (green, red).}\relax }}{4}\protected@file@percent }
\newlabel{sup:ions}{{S7}{4}}
