# Supplementary material for: Dynamic Modification of Fermi Energy in Single-Layer Graphene by Photoinduced Electron Transfer from Carbon Dots
Source: Nanomaterials (Basel). 2020 Mar 15;10(3):528. doi: 10.3390/nano10030528 (PMC7153610; doi:10.3390/nano10030528)
Supplement: Supplementary file 1 [file nanomaterials-10-00528-s001.zip › suppinfo.log]

This is pdfTeX, Version 3.14159265-2.6-1.40.20 (TeX Live 2019) (preloaded format=pdflatex 2019.10.29)  2 DEC 2019 11:47
entering extended mode
 restricted \write18 enabled.
 %&-line parsing enabled.
**suppinfo.tex
(./suppinfo.tex
LaTeX2e <2019-10-01> patch level 1
(/usr/local/texlive/2019/texmf-dist/tex/latex/base/article.cls
Document Class: article 2019/08/27 v1.4j Standard LaTeX document class
(/usr/local/texlive/2019/texmf-dist/tex/latex/base/size11.clo
File: size11.clo 2019/08/27 v1.4j Standard LaTeX file (size option)
)
\c@part=\count80
\c@section=\count81
\c@subsection=\count82
\c@subsubsection=\count83
\c@paragraph=\count84
\c@subparagraph=\count85
\c@figure=\count86
\c@table=\count87
\abovecaptionskip=\skip41
\belowcaptionskip=\skip42
\bibindent=\dimen102
)
(/usr/local/texlive/2019/texmf-dist/tex/latex/base/fontenc.sty
Package: fontenc 2018/08/11 v2.0j Standard LaTeX package

(/usr/local/texlive/2019/texmf-dist/tex/latex/base/t1enc.def
File: t1enc.def 2018/08/11 v2.0j Standard LaTeX file
LaTeX Font Info:    Redeclaring font encoding T1 on input line 48.
))
(/usr/local/texlive/2019/texmf-dist/tex/latex/base/inputenc.sty
Package: inputenc 2018/08/11 v1.3c Input encoding file
\inpenc@prehook=\toks14
\inpenc@posthook=\toks15
)
(/usr/local/texlive/2019/texmf-dist/tex/generic/babel/babel.sty
Package: babel 2019/10/15 3.35 The Babel package

(/usr/local/texlive/2019/texmf-dist/tex/generic/babel/switch.def
File: switch.def 2019/10/15 3.35 Babel switching mechanism
)
(/usr/local/texlive/2019/texmf-dist/tex/generic/babel-english/english.ldf
Language: english 2017/06/06 v3.3r English support from the babel system

(/usr/local/texlive/2019/texmf-dist/tex/generic/babel/babel.def
File: babel.def 2019/10/15 3.35 Babel common definitions
\babel@savecnt=\count88
\U@D=\dimen103

(/usr/local/texlive/2019/texmf-dist/tex/generic/babel/txtbabel.def)
\bbl@dirlevel=\count89
)
\l@canadian = a dialect from \language\l@american 
\l@australian = a dialect from \language\l@british 
\l@newzealand = a dialect from \language\l@british 
))
(/usr/local/texlive/2019/texmf-dist/tex/latex/tools/indentfirst.sty
Package: indentfirst 1995/11/23 v1.03 Indent first paragraph (DPC)
)
(/usr/local/texlive/2019/texmf-dist/tex/latex/subfig/subfig.sty
Package: subfig 2005/06/28 ver: 1.3 subfig package

(/usr/local/texlive/2019/texmf-dist/tex/latex/graphics/keyval.sty
Package: keyval 2014/10/28 v1.15 key=value parser (DPC)
\KV@toks@=\toks16
)
(/usr/local/texlive/2019/texmf-dist/tex/latex/caption/caption.sty
Package: caption 2019/09/01 v3.3d Customizing captions (AR)

(/usr/local/texlive/2019/texmf-dist/tex/latex/caption/caption3.sty
Package: caption3 2019/09/01 v1.8d caption3 kernel (AR)
Package caption3 Info: TeX engine: e-TeX on input line 64.
\captionmargin=\dimen104
\captionmargin@=\dimen105
\captionwidth=\dimen106
\caption@tempdima=\dimen107
\caption@indent=\dimen108
\caption@parindent=\dimen109
\caption@hangindent=\dimen110
)
\c@caption@flags=\count90
\c@ContinuedFloat=\count91
)
\c@KVtest=\count92
\sf@farskip=\skip43
\sf@captopadj=\dimen111
\sf@capskip=\skip44
\sf@nearskip=\skip45
\c@subfigure=\count93
\c@subfigure@save=\count94
\c@lofdepth=\count95
\c@subtable=\count96
\c@subtable@save=\count97
\c@lotdepth=\count98
\sf@top=\skip46
\sf@bottom=\skip47
)
(/usr/local/texlive/2019/texmf-dist/tex/latex/graphics/graphicx.sty
Package: graphicx 2017/06/01 v1.1a Enhanced LaTeX Graphics (DPC,SPQR)

(/usr/local/texlive/2019/texmf-dist/tex/latex/graphics/graphics.sty
Package: graphics 2019/10/08 v1.3c Standard LaTeX Graphics (DPC,SPQR)

(/usr/local/texlive/2019/texmf-dist/tex/latex/graphics/trig.sty
Package: trig 2016/01/03 v1.10 sin cos tan (DPC)
)
(/usr/local/texlive/2019/texmf-dist/tex/latex/graphics-cfg/graphics.cfg
File: graphics.cfg 2016/06/04 v1.11 sample graphics configuration
)
Package graphics Info: Driver file: pdftex.def on input line 105.

(/usr/local/texlive/2019/texmf-dist/tex/latex/graphics-def/pdftex.def
File: pdftex.def 2018/01/08 v1.0l Graphics/color driver for pdftex
))
\Gin@req@height=\dimen112
\Gin@req@width=\dimen113
)
(/usr/local/texlive/2019/texmf-dist/tex/latex/chemformula/chemformula.sty
(/usr/local/texlive/2019/texmf-dist/tex/latex/l3kernel/expl3.sty
Package: expl3 2019-10-27 L3 programming layer (loader) 

(/usr/local/texlive/2019/texmf-dist/tex/latex/l3kernel/expl3-code.tex
Package: expl3 2019-10-27 L3 programming layer (code)
\c_max_int=\count99
\l_tmpa_int=\count100
\l_tmpb_int=\count101
\g_tmpa_int=\count102
\g_tmpb_int=\count103
\l__seq_internal_a_int=\count104
\l__seq_internal_b_int=\count105
\g__kernel_prg_map_int=\count106
\c__ior_term_noprompt_ior=\count107
\c_log_iow=\count108
\l_iow_line_count_int=\count109
\l__iow_line_target_int=\count110
\l__iow_one_indent_int=\count111
\l__iow_indent_int=\count112
\c_zero_dim=\dimen114
\c_max_dim=\dimen115
\l_tmpa_dim=\dimen116
\l_tmpb_dim=\dimen117
\g_tmpa_dim=\dimen118
\g_tmpb_dim=\dimen119
\c_zero_skip=\skip48
\c_max_skip=\skip49
\l_tmpa_skip=\skip50
\l_tmpb_skip=\skip51
\g_tmpa_skip=\skip52
\g_tmpb_skip=\skip53
\c_zero_muskip=\muskip10
\c_max_muskip=\muskip11
\l_tmpa_muskip=\muskip12
\l_tmpb_muskip=\muskip13
\g_tmpa_muskip=\muskip14
\g_tmpb_muskip=\muskip15
\l_keys_choice_int=\count113
\l__intarray_loop_int=\count114
\c__intarray_sp_dim=\dimen120
\g__intarray_font_int=\count115
\c__fp_leading_shift_int=\count116
\c__fp_middle_shift_int=\count117
\c__fp_trailing_shift_int=\count118
\c__fp_big_leading_shift_int=\count119
\c__fp_big_middle_shift_int=\count120
\c__fp_big_trailing_shift_int=\count121
\c__fp_Bigg_leading_shift_int=\count122
\c__fp_Bigg_middle_shift_int=\count123
\c__fp_Bigg_trailing_shift_int=\count124
\c__kernel_randint_max_int=\count125
\g__fp_array_int=\count126
\l__fp_array_loop_int=\count127
\l__sort_length_int=\count128
\l__sort_min_int=\count129
\l__sort_top_int=\count130
\l__sort_max_int=\count131
\l__sort_true_max_int=\count132
\l__sort_block_int=\count133
\l__sort_begin_int=\count134
\l__sort_end_int=\count135
\l__sort_A_int=\count136
\l__sort_B_int=\count137
\l__sort_C_int=\count138
\l__str_internal_int=\count139
\c__str_replacement_char_int=\count140
\l__tl_analysis_normal_int=\count141
\l__tl_analysis_index_int=\count142
\l__tl_analysis_nesting_int=\count143
\l__tl_analysis_type_int=\count144
\l__regex_internal_a_int=\count145
\l__regex_internal_b_int=\count146
\l__regex_internal_c_int=\count147
\l__regex_balance_int=\count148
\l__regex_group_level_int=\count149
\l__regex_mode_int=\count150
\c__regex_cs_in_class_mode_int=\count151
\c__regex_cs_mode_int=\count152
\l__regex_catcodes_int=\count153
\l__regex_default_catcodes_int=\count154
\c__regex_catcode_D_int=\count155
\c__regex_catcode_S_int=\count156
\c__regex_catcode_L_int=\count157
\c__regex_catcode_O_int=\count158
\c__regex_catcode_A_int=\count159
\c__regex_all_catcodes_int=\count160
\l__regex_show_lines_int=\count161
\l__regex_min_state_int=\count162
\l__regex_max_state_int=\count163
\l__regex_left_state_int=\count164
\l__regex_right_state_int=\count165
\l__regex_capturing_group_int=\count166
\l__regex_min_pos_int=\count167
\l__regex_max_pos_int=\count168
\l__regex_curr_pos_int=\count169
\l__regex_start_pos_int=\count170
\l__regex_success_pos_int=\count171
\l__regex_curr_char_int=\count172
\l__regex_curr_catcode_int=\count173
\l__regex_last_char_int=\count174
\l__regex_case_changed_char_int=\count175
\l__regex_curr_state_int=\count176
\l__regex_step_int=\count177
\l__regex_min_active_int=\count178
\l__regex_max_active_int=\count179
\l__regex_replacement_csnames_int=\count180
\l__regex_match_count_int=\count181
\l__regex_min_submatch_int=\count182
\l__regex_submatch_int=\count183
\l__regex_zeroth_submatch_int=\count184
\g__regex_trace_regex_int=\count185
\c_empty_box=\box27
\l_tmpa_box=\box28
\l_tmpb_box=\box29
\g_tmpa_box=\box30
\g_tmpb_box=\box31
\l__box_top_dim=\dimen121
\l__box_bottom_dim=\dimen122
\l__box_left_dim=\dimen123
\l__box_right_dim=\dimen124
\l__box_top_new_dim=\dimen125
\l__box_bottom_new_dim=\dimen126
\l__box_left_new_dim=\dimen127
\l__box_right_new_dim=\dimen128
\l__box_internal_box=\box32
\l__coffin_internal_box=\box33
\l__coffin_internal_dim=\dimen129
\l__coffin_offset_x_dim=\dimen130
\l__coffin_offset_y_dim=\dimen131
\l__coffin_x_dim=\dimen132
\l__coffin_y_dim=\dimen133
\l__coffin_x_prime_dim=\dimen134
\l__coffin_y_prime_dim=\dimen135
\c_empty_coffin=\box34
\l__coffin_aligned_coffin=\box35
\l__coffin_aligned_internal_coffin=\box36
\l_tmpa_coffin=\box37
\l_tmpb_coffin=\box38
\g_tmpa_coffin=\box39
\g_tmpb_coffin=\box40
\l__coffin_bounding_shift_dim=\dimen136
\l__coffin_left_corner_dim=\dimen137
\l__coffin_right_corner_dim=\dimen138
\l__coffin_bottom_corner_dim=\dimen139
\l__coffin_top_corner_dim=\dimen140
\l__coffin_scaled_total_height_dim=\dimen141
\l__coffin_scaled_width_dim=\dimen142
\c__coffin_empty_coffin=\box41
\l__coffin_display_coffin=\box42
\l__coffin_display_coord_coffin=\box43
\l__coffin_display_pole_coffin=\box44
\l__coffin_display_offset_dim=\dimen143
\l__coffin_display_x_dim=\dimen144
\l__coffin_display_y_dim=\dimen145
\g__char_data_ior=\read1

(/usr/local/texlive/2019/texmf-dist/tex/latex/l3kernel/l3deprecation.def
File: l3deprecation.def 2019-04-06 v L3 Deprecated functions
))
(/usr/local/texlive/2019/texmf-dist/tex/latex/l3backend/l3backend-pdfmode.def
File: l3backend-pdfmode.def 2019-04-06 L3 backend support: PDF mode
\l__kernel_color_stack_int=\count186
\l__pdf_internal_box=\box45
)) (/usr/local/texlive/2019/texmf-dist/tex/latex/l3packages/xparse/xparse.sty
Package: xparse 2019-10-11 L3 Experimental document command parser
\l__xparse_current_arg_int=\count187
\g__xparse_grabber_int=\count188
\l__xparse_m_args_int=\count189
\l__xparse_v_nesting_int=\count190
)
(/usr/local/texlive/2019/texmf-dist/tex/latex/l3packages/l3keys2e/l3keys2e.sty
Package: l3keys2e 2019-10-11 LaTeX2e option processing using LaTeX3 keys
) (/usr/local/texlive/2019/texmf-dist/tex/latex/pgf/frontendlayer/tikz.sty
(/usr/local/texlive/2019/texmf-dist/tex/latex/pgf/basiclayer/pgf.sty
(/usr/local/texlive/2019/texmf-dist/tex/latex/pgf/utilities/pgfrcs.sty
(/usr/local/texlive/2019/texmf-dist/tex/generic/pgf/utilities/pgfutil-common.te
x
\pgfutil@everybye=\toks17
\pgfutil@tempdima=\dimen146
\pgfutil@tempdimb=\dimen147

(/usr/local/texlive/2019/texmf-dist/tex/generic/pgf/utilities/pgfutil-common-li
sts.tex))
(/usr/local/texlive/2019/texmf-dist/tex/generic/pgf/utilities/pgfutil-latex.def
\pgfutil@abb=\box46
(/usr/local/texlive/2019/texmf-dist/tex/latex/ms/everyshi.sty
Package: everyshi 2001/05/15 v3.00 EveryShipout Package (MS)
))
(/usr/local/texlive/2019/texmf-dist/tex/generic/pgf/utilities/pgfrcs.code.tex
(/usr/local/texlive/2019/texmf-dist/tex/generic/pgf/pgf.revision.tex)
Package: pgfrcs 2019/08/03 v3.1.4b (3.1.4b)
))
Package: pgf 2019/08/03 v3.1.4b (3.1.4b)

(/usr/local/texlive/2019/texmf-dist/tex/latex/pgf/basiclayer/pgfcore.sty
(/usr/local/texlive/2019/texmf-dist/tex/latex/pgf/systemlayer/pgfsys.sty
(/usr/local/texlive/2019/texmf-dist/tex/generic/pgf/systemlayer/pgfsys.code.tex
Package: pgfsys 2019/08/03 v3.1.4b (3.1.4b)
(/usr/local/texlive/2019/texmf-dist/tex/generic/pgf/utilities/pgfkeys.code.tex
\pgfkeys@pathtoks=\toks18
\pgfkeys@temptoks=\toks19

(/usr/local/texlive/2019/texmf-dist/tex/generic/pgf/utilities/pgfkeysfiltered.c
ode.tex
\pgfkeys@tmptoks=\toks20
))
\pgf@x=\dimen148
\pgf@y=\dimen149
\pgf@xa=\dimen150
\pgf@ya=\dimen151
\pgf@xb=\dimen152
\pgf@yb=\dimen153
\pgf@xc=\dimen154
\pgf@yc=\dimen155
\pgf@xd=\dimen156
\pgf@yd=\dimen157
\w@pgf@writea=\write3
\r@pgf@reada=\read2
\c@pgf@counta=\count191
\c@pgf@countb=\count192
\c@pgf@countc=\count193
\c@pgf@countd=\count194
\t@pgf@toka=\toks21
\t@pgf@tokb=\toks22
\t@pgf@tokc=\toks23
\pgf@sys@id@count=\count195

(/usr/local/texlive/2019/texmf-dist/tex/generic/pgf/systemlayer/pgf.cfg
File: pgf.cfg 2019/08/03 v3.1.4b (3.1.4b)
)
Driver file for pgf: pgfsys-pdftex.def

(/usr/local/texlive/2019/texmf-dist/tex/generic/pgf/systemlayer/pgfsys-pdftex.d
ef
File: pgfsys-pdftex.def 2019/08/03 v3.1.4b (3.1.4b)

(/usr/local/texlive/2019/texmf-dist/tex/generic/pgf/systemlayer/pgfsys-common-p
df.def
File: pgfsys-common-pdf.def 2019/08/03 v3.1.4b (3.1.4b)
)))
(/usr/local/texlive/2019/texmf-dist/tex/generic/pgf/systemlayer/pgfsyssoftpath.
code.tex
File: pgfsyssoftpath.code.tex 2019/08/03 v3.1.4b (3.1.4b)
\pgfsyssoftpath@smallbuffer@items=\count196
\pgfsyssoftpath@bigbuffer@items=\count197
)
(/usr/local/texlive/2019/texmf-dist/tex/generic/pgf/systemlayer/pgfsysprotocol.
code.tex
File: pgfsysprotocol.code.tex 2019/08/03 v3.1.4b (3.1.4b)
)) (/usr/local/texlive/2019/texmf-dist/tex/latex/xcolor/xcolor.sty
Package: xcolor 2016/05/11 v2.12 LaTeX color extensions (UK)

(/usr/local/texlive/2019/texmf-dist/tex/latex/graphics-cfg/color.cfg
File: color.cfg 2016/01/02 v1.6 sample color configuration
)
Package xcolor Info: Driver file: pdftex.def on input line 225.
Package xcolor Info: Model `cmy' substituted by `cmy0' on input line 1348.
Package xcolor Info: Model `hsb' substituted by `rgb' on input line 1352.
Package xcolor Info: Model `RGB' extended on input line 1364.
Package xcolor Info: Model `HTML' substituted by `rgb' on input line 1366.
Package xcolor Info: Model `Hsb' substituted by `hsb' on input line 1367.
Package xcolor Info: Model `tHsb' substituted by `hsb' on input line 1368.
Package xcolor Info: Model `HSB' substituted by `hsb' on input line 1369.
Package xcolor Info: Model `Gray' substituted by `gray' on input line 1370.
Package xcolor Info: Model `wave' substituted by `hsb' on input line 1371.
)
(/usr/local/texlive/2019/texmf-dist/tex/generic/pgf/basiclayer/pgfcore.code.tex
Package: pgfcore 2019/08/03 v3.1.4b (3.1.4b)
(/usr/local/texlive/2019/texmf-dist/tex/generic/pgf/math/pgfmath.code.tex
(/usr/local/texlive/2019/texmf-dist/tex/generic/pgf/math/pgfmathcalc.code.tex
(/usr/local/texlive/2019/texmf-dist/tex/generic/pgf/math/pgfmathutil.code.tex)
(/usr/local/texlive/2019/texmf-dist/tex/generic/pgf/math/pgfmathparser.code.tex
\pgfmath@dimen=\dimen158
\pgfmath@count=\count198
\pgfmath@box=\box47
\pgfmath@toks=\toks24
\pgfmath@stack@operand=\toks25
\pgfmath@stack@operation=\toks26
)
(/usr/local/texlive/2019/texmf-dist/tex/generic/pgf/math/pgfmathfunctions.code.
tex
(/usr/local/texlive/2019/texmf-dist/tex/generic/pgf/math/pgfmathfunctions.basic
.code.tex)
(/usr/local/texlive/2019/texmf-dist/tex/generic/pgf/math/pgfmathfunctions.trigo
nometric.code.tex)
(/usr/local/texlive/2019/texmf-dist/tex/generic/pgf/math/pgfmathfunctions.rando
m.code.tex)
(/usr/local/texlive/2019/texmf-dist/tex/generic/pgf/math/pgfmathfunctions.compa
rison.code.tex)
(/usr/local/texlive/2019/texmf-dist/tex/generic/pgf/math/pgfmathfunctions.base.
code.tex)
(/usr/local/texlive/2019/texmf-dist/tex/generic/pgf/math/pgfmathfunctions.round
.code.tex)
(/usr/local/texlive/2019/texmf-dist/tex/generic/pgf/math/pgfmathfunctions.misc.
code.tex)
(/usr/local/texlive/2019/texmf-dist/tex/generic/pgf/math/pgfmathfunctions.integ
erarithmetics.code.tex)))
(/usr/local/texlive/2019/texmf-dist/tex/generic/pgf/math/pgfmathfloat.code.tex
\c@pgfmathroundto@lastzeros=\count199
)) (/usr/local/texlive/2019/texmf-dist/tex/generic/pgf/math/pgfint.code.tex)
(/usr/local/texlive/2019/texmf-dist/tex/generic/pgf/basiclayer/pgfcorepoints.co
de.tex
File: pgfcorepoints.code.tex 2019/08/03 v3.1.4b (3.1.4b)
\pgf@picminx=\dimen159
\pgf@picmaxx=\dimen160
\pgf@picminy=\dimen161
\pgf@picmaxy=\dimen162
\pgf@pathminx=\dimen163
\pgf@pathmaxx=\dimen164
\pgf@pathminy=\dimen165
\pgf@pathmaxy=\dimen166
\pgf@xx=\dimen167
\pgf@xy=\dimen168
\pgf@yx=\dimen169
\pgf@yy=\dimen170
\pgf@zx=\dimen171
\pgf@zy=\dimen172
)
(/usr/local/texlive/2019/texmf-dist/tex/generic/pgf/basiclayer/pgfcorepathconst
ruct.code.tex
File: pgfcorepathconstruct.code.tex 2019/08/03 v3.1.4b (3.1.4b)
\pgf@path@lastx=\dimen173
\pgf@path@lasty=\dimen174
)
(/usr/local/texlive/2019/texmf-dist/tex/generic/pgf/basiclayer/pgfcorepathusage
.code.tex
File: pgfcorepathusage.code.tex 2019/08/03 v3.1.4b (3.1.4b)
\pgf@shorten@end@additional=\dimen175
\pgf@shorten@start@additional=\dimen176
)
(/usr/local/texlive/2019/texmf-dist/tex/generic/pgf/basiclayer/pgfcorescopes.co
de.tex
File: pgfcorescopes.code.tex 2019/08/03 v3.1.4b (3.1.4b)
\pgfpic=\box48
\pgf@hbox=\box49
\pgf@layerbox@main=\box50
\pgf@picture@serial@count=\count266
)
(/usr/local/texlive/2019/texmf-dist/tex/generic/pgf/basiclayer/pgfcoregraphicst
ate.code.tex
File: pgfcoregraphicstate.code.tex 2019/08/03 v3.1.4b (3.1.4b)
\pgflinewidth=\dimen177
)
(/usr/local/texlive/2019/texmf-dist/tex/generic/pgf/basiclayer/pgfcoretransform
ations.code.tex
File: pgfcoretransformations.code.tex 2019/08/03 v3.1.4b (3.1.4b)
\pgf@pt@x=\dimen178
\pgf@pt@y=\dimen179
\pgf@pt@temp=\dimen180
)
(/usr/local/texlive/2019/texmf-dist/tex/generic/pgf/basiclayer/pgfcorequick.cod
e.tex
File: pgfcorequick.code.tex 2019/08/03 v3.1.4b (3.1.4b)
)
(/usr/local/texlive/2019/texmf-dist/tex/generic/pgf/basiclayer/pgfcoreobjects.c
ode.tex
File: pgfcoreobjects.code.tex 2019/08/03 v3.1.4b (3.1.4b)
)
(/usr/local/texlive/2019/texmf-dist/tex/generic/pgf/basiclayer/pgfcorepathproce
ssing.code.tex
File: pgfcorepathprocessing.code.tex 2019/08/03 v3.1.4b (3.1.4b)
)
(/usr/local/texlive/2019/texmf-dist/tex/generic/pgf/basiclayer/pgfcorearrows.co
de.tex
File: pgfcorearrows.code.tex 2019/08/03 v3.1.4b (3.1.4b)
\pgfarrowsep=\dimen181
)
(/usr/local/texlive/2019/texmf-dist/tex/generic/pgf/basiclayer/pgfcoreshade.cod
e.tex
File: pgfcoreshade.code.tex 2019/08/03 v3.1.4b (3.1.4b)
\pgf@max=\dimen182
\pgf@sys@shading@range@num=\count267
\pgf@shadingcount=\count268
)
(/usr/local/texlive/2019/texmf-dist/tex/generic/pgf/basiclayer/pgfcoreimage.cod
e.tex
File: pgfcoreimage.code.tex 2019/08/03 v3.1.4b (3.1.4b)

(/usr/local/texlive/2019/texmf-dist/tex/generic/pgf/basiclayer/pgfcoreexternal.
code.tex
File: pgfcoreexternal.code.tex 2019/08/03 v3.1.4b (3.1.4b)
\pgfexternal@startupbox=\box51
))
(/usr/local/texlive/2019/texmf-dist/tex/generic/pgf/basiclayer/pgfcorelayers.co
de.tex
File: pgfcorelayers.code.tex 2019/08/03 v3.1.4b (3.1.4b)
)
(/usr/local/texlive/2019/texmf-dist/tex/generic/pgf/basiclayer/pgfcoretranspare
ncy.code.tex
File: pgfcoretransparency.code.tex 2019/08/03 v3.1.4b (3.1.4b)
)
(/usr/local/texlive/2019/texmf-dist/tex/generic/pgf/basiclayer/pgfcorepatterns.
code.tex
File: pgfcorepatterns.code.tex 2019/08/03 v3.1.4b (3.1.4b)
)
(/usr/local/texlive/2019/texmf-dist/tex/generic/pgf/basiclayer/pgfcorerdf.code.
tex
File: pgfcorerdf.code.tex 2019/08/03 v3.1.4b (3.1.4b)
)))
(/usr/local/texlive/2019/texmf-dist/tex/generic/pgf/modules/pgfmoduleshapes.cod
e.tex
File: pgfmoduleshapes.code.tex 2019/08/03 v3.1.4b (3.1.4b)
\pgfnodeparttextbox=\box52
)
(/usr/local/texlive/2019/texmf-dist/tex/generic/pgf/modules/pgfmoduleplot.code.
tex
File: pgfmoduleplot.code.tex 2019/08/03 v3.1.4b (3.1.4b)
)
(/usr/local/texlive/2019/texmf-dist/tex/latex/pgf/compatibility/pgfcomp-version
-0-65.sty
Package: pgfcomp-version-0-65 2019/08/03 v3.1.4b (3.1.4b)
\pgf@nodesepstart=\dimen183
\pgf@nodesepend=\dimen184
)
(/usr/local/texlive/2019/texmf-dist/tex/latex/pgf/compatibility/pgfcomp-version
-1-18.sty
Package: pgfcomp-version-1-18 2019/08/03 v3.1.4b (3.1.4b)
))
(/usr/local/texlive/2019/texmf-dist/tex/latex/pgf/utilities/pgffor.sty
(/usr/local/texlive/2019/texmf-dist/tex/latex/pgf/utilities/pgfkeys.sty
(/usr/local/texlive/2019/texmf-dist/tex/generic/pgf/utilities/pgfkeys.code.tex)
) (/usr/local/texlive/2019/texmf-dist/tex/latex/pgf/math/pgfmath.sty
(/usr/local/texlive/2019/texmf-dist/tex/generic/pgf/math/pgfmath.code.tex))
(/usr/local/texlive/2019/texmf-dist/tex/generic/pgf/utilities/pgffor.code.tex
Package: pgffor 2019/08/03 v3.1.4b (3.1.4b)

(/usr/local/texlive/2019/texmf-dist/tex/generic/pgf/math/pgfmath.code.tex)
\pgffor@iter=\dimen185
\pgffor@skip=\dimen186
\pgffor@stack=\toks27
\pgffor@toks=\toks28
))
(/usr/local/texlive/2019/texmf-dist/tex/generic/pgf/frontendlayer/tikz/tikz.cod
e.tex
Package: tikz 2019/08/03 v3.1.4b (3.1.4b)

(/usr/local/texlive/2019/texmf-dist/tex/generic/pgf/libraries/pgflibraryplothan
dlers.code.tex
File: pgflibraryplothandlers.code.tex 2019/08/03 v3.1.4b (3.1.4b)
\pgf@plot@mark@count=\count269
\pgfplotmarksize=\dimen187
)
\tikz@lastx=\dimen188
\tikz@lasty=\dimen189
\tikz@lastxsaved=\dimen190
\tikz@lastysaved=\dimen191
\tikz@lastmovetox=\dimen192
\tikz@lastmovetoy=\dimen193
\tikzleveldistance=\dimen194
\tikzsiblingdistance=\dimen195
\tikz@figbox=\box53
\tikz@figbox@bg=\box54
\tikz@tempbox=\box55
\tikz@tempbox@bg=\box56
\tikztreelevel=\count270
\tikznumberofchildren=\count271
\tikznumberofcurrentchild=\count272
\tikz@fig@count=\count273

(/usr/local/texlive/2019/texmf-dist/tex/generic/pgf/modules/pgfmodulematrix.cod
e.tex
File: pgfmodulematrix.code.tex 2019/08/03 v3.1.4b (3.1.4b)
\pgfmatrixcurrentrow=\count274
\pgfmatrixcurrentcolumn=\count275
\pgf@matrix@numberofcolumns=\count276
)
\tikz@expandcount=\count277

(/usr/local/texlive/2019/texmf-dist/tex/generic/pgf/frontendlayer/tikz/librarie
s/tikzlibrarytopaths.code.tex
File: tikzlibrarytopaths.code.tex 2019/08/03 v3.1.4b (3.1.4b)
)))
(/usr/local/texlive/2019/texmf-dist/tex/latex/amsmath/amsmath.sty
Package: amsmath 2019/04/01 v2.17c AMS math features
\@mathmargin=\skip54

For additional information on amsmath, use the `?' option.
(/usr/local/texlive/2019/texmf-dist/tex/latex/amsmath/amstext.sty
Package: amstext 2000/06/29 v2.01 AMS text

(/usr/local/texlive/2019/texmf-dist/tex/latex/amsmath/amsgen.sty
File: amsgen.sty 1999/11/30 v2.0 generic functions
\@emptytoks=\toks29
\ex@=\dimen196
))
(/usr/local/texlive/2019/texmf-dist/tex/latex/amsmath/amsbsy.sty
Package: amsbsy 1999/11/29 v1.2d Bold Symbols
\pmbraise@=\dimen197
)
(/usr/local/texlive/2019/texmf-dist/tex/latex/amsmath/amsopn.sty
Package: amsopn 2016/03/08 v2.02 operator names
)
\inf@bad=\count278
LaTeX Info: Redefining \frac on input line 227.
\uproot@=\count279
\leftroot@=\count280
LaTeX Info: Redefining \overline on input line 389.
\classnum@=\count281
\DOTSCASE@=\count282
LaTeX Info: Redefining \ldots on input line 486.
LaTeX Info: Redefining \dots on input line 489.
LaTeX Info: Redefining \cdots on input line 610.
\Mathstrutbox@=\box57
\strutbox@=\box58
\big@size=\dimen198
LaTeX Font Info:    Redeclaring font encoding OML on input line 733.
LaTeX Font Info:    Redeclaring font encoding OMS on input line 734.
\macc@depth=\count283
\c@MaxMatrixCols=\count284
\dotsspace@=\muskip16
\c@parentequation=\count285
\dspbrk@lvl=\count286
\tag@help=\toks30
\row@=\count287
\column@=\count288
\maxfields@=\count289
\andhelp@=\toks31
\eqnshift@=\dimen199
\alignsep@=\dimen256
\tagshift@=\dimen257
\tagwidth@=\dimen258
\totwidth@=\dimen259
\lineht@=\dimen260
\@envbody=\toks32
\multlinegap=\skip55
\multlinetaggap=\skip56
\mathdisplay@stack=\toks33
LaTeX Info: Redefining \[ on input line 2855.
LaTeX Info: Redefining \] on input line 2856.
)
(/usr/local/texlive/2019/texmf-dist/tex/latex/l3packages/xfrac/xfrac.sty
(/usr/local/texlive/2019/texmf-dist/tex/latex/base/textcomp.sty
Package: textcomp 2018/08/11 v2.0j Standard LaTeX package
Package textcomp Info: Sub-encoding information:
(textcomp)               5 = only ISO-Adobe without \textcurrency
(textcomp)               4 = 5 + \texteuro
(textcomp)               3 = 4 + \textohm
(textcomp)               2 = 3 + \textestimated + \textcurrency
(textcomp)               1 = TS1 - \textcircled - \t
(textcomp)               0 = TS1 (full)
(textcomp)             Font families with sub-encoding setting implement
(textcomp)             only a restricted character set as indicated.
(textcomp)             Family '?' is the default used for unknown fonts.
(textcomp)             See the documentation for details.
Package textcomp Info: Setting ? sub-encoding to TS1/1 on input line 79.

(/usr/local/texlive/2019/texmf-dist/tex/latex/base/ts1enc.def
File: ts1enc.def 2001/06/05 v3.0e (jk/car/fm) Standard LaTeX file
Now handling font encoding TS1 ...
... processing UTF-8 mapping file for font encoding TS1

(/usr/local/texlive/2019/texmf-dist/tex/latex/base/ts1enc.dfu
File: ts1enc.dfu 2019/07/11 v1.2j UTF-8 support for inputenc
   defining Unicode char U+00A2 (decimal 162)
   defining Unicode char U+00A3 (decimal 163)
   defining Unicode char U+00A4 (decimal 164)
   defining Unicode char U+00A5 (decimal 165)
   defining Unicode char U+00A6 (decimal 166)
   defining Unicode char U+00A7 (decimal 167)
   defining Unicode char U+00A8 (decimal 168)
   defining Unicode char U+00A9 (decimal 169)
   defining Unicode char U+00AA (decimal 170)
   defining Unicode char U+00AC (decimal 172)
   defining Unicode char U+00AE (decimal 174)
   defining Unicode char U+00AF (decimal 175)
   defining Unicode char U+00B0 (decimal 176)
   defining Unicode char U+00B1 (decimal 177)
   defining Unicode char U+00B2 (decimal 178)
   defining Unicode char U+00B3 (decimal 179)
   defining Unicode char U+00B4 (decimal 180)
   defining Unicode char U+00B5 (decimal 181)
   defining Unicode char U+00B6 (decimal 182)
   defining Unicode char U+00B7 (decimal 183)
   defining Unicode char U+00B9 (decimal 185)
   defining Unicode char U+00BA (decimal 186)
   defining Unicode char U+00BC (decimal 188)
   defining Unicode char U+00BD (decimal 189)
   defining Unicode char U+00BE (decimal 190)
   defining Unicode char U+00D7 (decimal 215)
   defining Unicode char U+00F7 (decimal 247)
   defining Unicode char U+0192 (decimal 402)
   defining Unicode char U+02C7 (decimal 711)
   defining Unicode char U+02D8 (decimal 728)
   defining Unicode char U+02DD (decimal 733)
   defining Unicode char U+0E3F (decimal 3647)
   defining Unicode char U+2016 (decimal 8214)
   defining Unicode char U+2020 (decimal 8224)
   defining Unicode char U+2021 (decimal 8225)
   defining Unicode char U+2022 (decimal 8226)
   defining Unicode char U+2030 (decimal 8240)
   defining Unicode char U+2031 (decimal 8241)
   defining Unicode char U+203B (decimal 8251)
   defining Unicode char U+203D (decimal 8253)
   defining Unicode char U+2044 (decimal 8260)
   defining Unicode char U+204E (decimal 8270)
   defining Unicode char U+2052 (decimal 8274)
   defining Unicode char U+20A1 (decimal 8353)
   defining Unicode char U+20A4 (decimal 8356)
   defining Unicode char U+20A6 (decimal 8358)
   defining Unicode char U+20A9 (decimal 8361)
   defining Unicode char U+20AB (decimal 8363)
   defining Unicode char U+20AC (decimal 8364)
   defining Unicode char U+20B1 (decimal 8369)
   defining Unicode char U+2103 (decimal 8451)
   defining Unicode char U+2116 (decimal 8470)
   defining Unicode char U+2117 (decimal 8471)
   defining Unicode char U+211E (decimal 8478)
   defining Unicode char U+2120 (decimal 8480)
   defining Unicode char U+2122 (decimal 8482)
   defining Unicode char U+2126 (decimal 8486)
   defining Unicode char U+2127 (decimal 8487)
   defining Unicode char U+212E (decimal 8494)
   defining Unicode char U+2190 (decimal 8592)
   defining Unicode char U+2191 (decimal 8593)
   defining Unicode char U+2192 (decimal 8594)
   defining Unicode char U+2193 (decimal 8595)
   defining Unicode char U+2329 (decimal 9001)
   defining Unicode char U+232A (decimal 9002)
   defining Unicode char U+2422 (decimal 9250)
   defining Unicode char U+25E6 (decimal 9702)
   defining Unicode char U+25EF (decimal 9711)
   defining Unicode char U+266A (decimal 9834)
   defining Unicode char U+27E8 (decimal 10216)
   defining Unicode char U+27E9 (decimal 10217)
   defining Unicode char U+FEFF (decimal 65279)
))
LaTeX Info: Redefining \oldstylenums on input line 334.
Package textcomp Info: Setting cmr sub-encoding to TS1/0 on input line 349.
Package textcomp Info: Setting cmss sub-encoding to TS1/0 on input line 350.
Package textcomp Info: Setting cmtt sub-encoding to TS1/0 on input line 351.
Package textcomp Info: Setting cmvtt sub-encoding to TS1/0 on input line 352.
Package textcomp Info: Setting cmbr sub-encoding to TS1/0 on input line 353.
Package textcomp Info: Setting cmtl sub-encoding to TS1/0 on input line 354.
Package textcomp Info: Setting ccr sub-encoding to TS1/0 on input line 355.
Package textcomp Info: Setting ptm sub-encoding to TS1/4 on input line 356.
Package textcomp Info: Setting pcr sub-encoding to TS1/4 on input line 357.
Package textcomp Info: Setting phv sub-encoding to TS1/4 on input line 358.
Package textcomp Info: Setting ppl sub-encoding to TS1/3 on input line 359.
Package textcomp Info: Setting pag sub-encoding to TS1/4 on input line 360.
Package textcomp Info: Setting pbk sub-encoding to TS1/4 on input line 361.
Package textcomp Info: Setting pnc sub-encoding to TS1/4 on input line 362.
Package textcomp Info: Setting pzc sub-encoding to TS1/4 on input line 363.
Package textcomp Info: Setting bch sub-encoding to TS1/4 on input line 364.
Package textcomp Info: Setting put sub-encoding to TS1/5 on input line 365.
Package textcomp Info: Setting uag sub-encoding to TS1/5 on input line 366.
Package textcomp Info: Setting ugq sub-encoding to TS1/5 on input line 367.
Package textcomp Info: Setting ul8 sub-encoding to TS1/4 on input line 368.
Package textcomp Info: Setting ul9 sub-encoding to TS1/4 on input line 369.
Package textcomp Info: Setting augie sub-encoding to TS1/5 on input line 370.
Package textcomp Info: Setting dayrom sub-encoding to TS1/3 on input line 371.
Package textcomp Info: Setting dayroms sub-encoding to TS1/3 on input line 372.

Package textcomp Info: Setting pxr sub-encoding to TS1/0 on input line 373.
Package textcomp Info: Setting pxss sub-encoding to TS1/0 on input line 374.
Package textcomp Info: Setting pxtt sub-encoding to TS1/0 on input line 375.
Package textcomp Info: Setting txr sub-encoding to TS1/0 on input line 376.
Package textcomp Info: Setting txss sub-encoding to TS1/0 on input line 377.
Package textcomp Info: Setting txtt sub-encoding to TS1/0 on input line 378.
Package textcomp Info: Setting lmr sub-encoding to TS1/0 on input line 379.
Package textcomp Info: Setting lmdh sub-encoding to TS1/0 on input line 380.
Package textcomp Info: Setting lmss sub-encoding to TS1/0 on input line 381.
Package textcomp Info: Setting lmssq sub-encoding to TS1/0 on input line 382.
Package textcomp Info: Setting lmvtt sub-encoding to TS1/0 on input line 383.
Package textcomp Info: Setting lmtt sub-encoding to TS1/0 on input line 384.
Package textcomp Info: Setting qhv sub-encoding to TS1/0 on input line 385.
Package textcomp Info: Setting qag sub-encoding to TS1/0 on input line 386.
Package textcomp Info: Setting qbk sub-encoding to TS1/0 on input line 387.
Package textcomp Info: Setting qcr sub-encoding to TS1/0 on input line 388.
Package textcomp Info: Setting qcs sub-encoding to TS1/0 on input line 389.
Package textcomp Info: Setting qpl sub-encoding to TS1/0 on input line 390.
Package textcomp Info: Setting qtm sub-encoding to TS1/0 on input line 391.
Package textcomp Info: Setting qzc sub-encoding to TS1/0 on input line 392.
Package textcomp Info: Setting qhvc sub-encoding to TS1/0 on input line 393.
Package textcomp Info: Setting futs sub-encoding to TS1/4 on input line 394.
Package textcomp Info: Setting futx sub-encoding to TS1/4 on input line 395.
Package textcomp Info: Setting futj sub-encoding to TS1/4 on input line 396.
Package textcomp Info: Setting hlh sub-encoding to TS1/3 on input line 397.
Package textcomp Info: Setting hls sub-encoding to TS1/3 on input line 398.
Package textcomp Info: Setting hlst sub-encoding to TS1/3 on input line 399.
Package textcomp Info: Setting hlct sub-encoding to TS1/5 on input line 400.
Package textcomp Info: Setting hlx sub-encoding to TS1/5 on input line 401.
Package textcomp Info: Setting hlce sub-encoding to TS1/5 on input line 402.
Package textcomp Info: Setting hlcn sub-encoding to TS1/5 on input line 403.
Package textcomp Info: Setting hlcw sub-encoding to TS1/5 on input line 404.
Package textcomp Info: Setting hlcf sub-encoding to TS1/5 on input line 405.
Package textcomp Info: Setting pplx sub-encoding to TS1/3 on input line 406.
Package textcomp Info: Setting pplj sub-encoding to TS1/3 on input line 407.
Package textcomp Info: Setting ptmx sub-encoding to TS1/4 on input line 408.
Package textcomp Info: Setting ptmj sub-encoding to TS1/4 on input line 409.
)
(/usr/local/texlive/2019/texmf-dist/tex/latex/l3packages/xtemplate/xtemplate.st
y
Package: xtemplate 2019-10-11 L3 Experimental prototype document functions
\l__xtemplate_tmp_dim=\dimen261
\l__xtemplate_tmp_int=\count290
\l__xtemplate_tmp_muskip=\muskip17
\l__xtemplate_tmp_skip=\skip57
)
Package: xfrac 2019-10-11 L3 Experimental split-level fractions
\l__xfrac_slash_box=\box59
\l__xfrac_tmp_box=\box60
\l__xfrac_denominator_bot_sep_dim=\dimen262
\l__xfrac_numerator_bot_sep_dim=\dimen263
\l__xfrac_numerator_top_sep_dim=\dimen264
\l__xfrac_slash_left_sep_dim=\dimen265
\l__xfrac_slash_right_sep_dim=\dimen266
\l__xfrac_slash_left_muskip=\muskip18
\l__xfrac_slash_right_muskip=\muskip19

Package xtemplate Info: Declaring object type 'xfrac' taking 3 argument(s) on
(xtemplate)             line 79.

) (/usr/local/texlive/2019/texmf-dist/tex/latex/units/nicefrac.sty
Package: nicefrac 1998/08/04 v0.9b Nice fractions
\L@UnitsRaiseDisplaystyle=\skip58
\L@UnitsRaiseTextstyle=\skip59
\L@UnitsRaiseScriptstyle=\skip60

(/usr/local/texlive/2019/texmf-dist/tex/latex/base/ifthen.sty
Package: ifthen 2014/09/29 v1.1c Standard LaTeX ifthen package (DPC)
))
(/usr/local/texlive/2019/texmf-dist/tex/latex/koma-script/scrlfile.sty
Package: scrlfile 2019/10/12 v3.27 KOMA-Script package (loading files)
)
(/usr/local/texlive/2019/texmf-dist/tex/generic/pgf/libraries/pgflibraryarrows.
meta.code.tex
File: pgflibraryarrows.meta.code.tex 2019/08/03 v3.1.4b (3.1.4b)
\pgfarrowinset=\dimen267
\pgfarrowlength=\dimen268
\pgfarrowwidth=\dimen269
\pgfarrowlinewidth=\dimen270
)
Package: chemformula 2019/10/13 v4.15h typeset chemical compounds and reactions
 (CN)
\l__chemformula_tmpa_dim=\dimen271
\l__chemformula_tmpb_dim=\dimen272
\l__chemformula_tmpc_dim=\dimen273
\l__chemformula_tmpa_int=\count291
\l__chemformula_tmpb_int=\count292
\l__chemformula_tmpc_int=\count293
\l__chemformula_tmpa_box=\box61
\l__chemformula_tmpb_box=\box62
\l__chemformula_arrow_length_dim=\dimen274
\l__chemformula_arrow_label_height_dim=\dimen275
\l__chemformula_arrow_label_offset_dim=\dimen276
\l__chemformula_arrow_minimum_length_dim=\dimen277
\l__chemformula_arrow_shortage_dim=\dimen278
\l__chemformula_arrow_offset_dim=\dimen279
\l__chemformula_arrow_yshift_dim=\dimen280
\l__chemformula_radical_radius_dim=\dimen281
\l__chemformula_radical_hshift_dim=\dimen282
\l__chemformula_radical_vshift_dim=\dimen283
\l__chemformula_radical_space_dim=\dimen284
\l__chemformula_arrow_head_dim=\dimen285
\l__chemformula_name_dim=\dimen286
\l__chemformula_adduct_space_dim=\dimen287
\l__chemformula_charge_shift_dim=\dimen288
\l__chemformula_subscript_shift_dim=\dimen289
\l__chemformula_superscript_shift_dim=\dimen290
\l__chemformula_subscript_dim=\dimen291
\l__chemformula_superscript_dim=\dimen292
\l__chemformula_bond_dim=\dimen293
\l__chemformula_bond_space_dim=\dimen294
\l__chemformula_elspec_pair_distance_dim=\dimen295
\l__chemformula_elspec_pair_line_length_dim=\dimen296
\l__chemformula_elspec_pair_width_dim=\dimen297
\l__chemformula_kroegervink_positive_radius_dim=\dimen298
\l__chemformula_kroegervink_positive_hshift_dim=\dimen299
\l__chemformula_kroegervink_positive_vshift_dim=\dimen300
\l__chemformula_kroegervink_positive_space_dim=\dimen301
\l__chemformula_stoich_space_skip=\skip61
\l__chemformula_math_space_skip=\skip62
\l__chemformula_count_tokens_int=\count294
\g__chemformula_lewis_int=\count295
\l__chemformula_arrow_arg_i_box=\box63
\l__chemformula_arrow_arg_ii_box=\box64
\l__chemformula_superscript_box=\box65
\l__chemformula_subscript_box=\box66
\l__chemformula_additions_symbol_space_skip=\skip63
\l__chemformula_plus_space_skip=\skip64
\l__chemformula_minus_space_skip=\skip65
)
(/usr/local/texlive/2019/texmf-dist/tex/latex/booktabs/booktabs.sty
Package: booktabs 2019/10/08 v1.6180339 publication quality tables
\heavyrulewidth=\dimen302
\lightrulewidth=\dimen303
\cmidrulewidth=\dimen304
\belowrulesep=\dimen305
\belowbottomsep=\dimen306
\aboverulesep=\dimen307
\abovetopsep=\dimen308
\cmidrulesep=\dimen309
\cmidrulekern=\dimen310
\defaultaddspace=\dimen311
\@cmidla=\count296
\@cmidlb=\count297
\@aboverulesep=\dimen312
\@belowrulesep=\dimen313
\@thisruleclass=\count298
\@lastruleclass=\count299
\@thisrulewidth=\dimen314
)
(/usr/local/texlive/2019/texmf-dist/tex/latex/psnfss/palatino.sty
Package: palatino 2005/04/12 PSNFSS-v9.2a (SPQR) 
)
(/usr/local/texlive/2019/texmf-dist/tex/latex/graphics/rotating.sty
Package: rotating 2016/08/11 v2.16d rotated objects in LaTeX
\c@r@tfl@t=\count300
\rotFPtop=\skip66
\rotFPbot=\skip67
\rot@float@box=\box67
\rot@mess@toks=\toks34
)
(/usr/local/texlive/2019/texmf-dist/tex/latex/tools/dcolumn.sty
Package: dcolumn 2014/10/28 v1.06 decimal alignment package (DPC)

(/usr/local/texlive/2019/texmf-dist/tex/latex/tools/array.sty
Package: array 2019/08/31 v2.4l Tabular extension package (FMi)
\col@sep=\dimen315
\ar@mcellbox=\box68
\extrarowheight=\dimen316
\NC@list=\toks35
\extratabsurround=\skip68
\backup@length=\skip69
\ar@cellbox=\box69
))
(/usr/local/texlive/2019/texmf-dist/tex/latex/eulervm/eulervm.sty
Package: eulervm 2005/01/11 v4.0 (WaS)
)
(/usr/local/texlive/2019/texmf-dist/tex/latex/amsfonts/amssymb.sty
Package: amssymb 2013/01/14 v3.01 AMS font symbols

(/usr/local/texlive/2019/texmf-dist/tex/latex/amsfonts/amsfonts.sty
Package: amsfonts 2013/01/14 v3.01 Basic AMSFonts support
\symAMSa=\mathgroup4
\symAMSb=\mathgroup5
LaTeX Font Info:    Redeclaring math symbol \hbar on input line 98.
LaTeX Font Info:    Overwriting math alphabet `\mathfrak' in version `bold'
(Font)                  U/euf/m/n --> U/euf/b/n on input line 106.
))
(/usr/local/texlive/2019/texmf-dist/tex/latex/amscls/amsthm.sty
Package: amsthm 2017/10/31 v2.20.4
\thm@style=\toks36
\thm@bodyfont=\toks37
\thm@headfont=\toks38
\thm@notefont=\toks39
\thm@headpunct=\toks40
\thm@preskip=\skip70
\thm@postskip=\skip71
\thm@headsep=\skip72
\dth@everypar=\toks41
)
(/usr/local/texlive/2019/texmf-dist/tex/latex/textgreek/textgreek.sty
Package: textgreek 2011/10/09 v0.7 Greek symbols in text
Package textgreek Info: Loading the definitions for the Greek fontencoding. on 
input line 39.

(/usr/local/texlive/2019/texmf-dist/tex/latex/greek-fontenc/lgrenc.def
File: lgrenc.def 2019/07/09 v0.13.3 LGR Greek font encoding definitions
Now handling font encoding LGR ...
... processing UTF-8 mapping file for font encoding LGR

(/usr/local/texlive/2019/texmf-dist/tex/latex/greek-inputenc/lgrenc.dfu
File: lgrenc.dfu 2019/07/11 1.7 UTF-8 support for Greek
   defining Unicode char U+00A8 (decimal 168)
   defining Unicode char U+00AB (decimal 171)
   defining Unicode char U+00AF (decimal 175)
   defining Unicode char U+00B4 (decimal 180)
   defining Unicode char U+00B7 (decimal 183)
   defining Unicode char U+00BB (decimal 187)
   defining Unicode char U+0259 (decimal 601)
   defining Unicode char U+02D8 (decimal 728)
   defining Unicode char U+0374 (decimal 884)
   defining Unicode char U+0375 (decimal 885)
   defining Unicode char U+037A (decimal 890)
   defining Unicode char U+037E (decimal 894)
   defining Unicode char U+0384 (decimal 900)
   defining Unicode char U+0385 (decimal 901)
   defining Unicode char U+0386 (decimal 902)
   defining Unicode char U+0387 (decimal 903)
   defining Unicode char U+0388 (decimal 904)
   defining Unicode char U+0389 (decimal 905)
   defining Unicode char U+038A (decimal 906)
   defining Unicode char U+038C (decimal 908)
   defining Unicode char U+038E (decimal 910)
   defining Unicode char U+038F (decimal 911)
   defining Unicode char U+0390 (decimal 912)
   defining Unicode char U+0391 (decimal 913)
   defining Unicode char U+0392 (decimal 914)
   defining Unicode char U+0393 (decimal 915)
   defining Unicode char U+0394 (decimal 916)
   defining Unicode char U+0395 (decimal 917)
   defining Unicode char U+0396 (decimal 918)
   defining Unicode char U+0397 (decimal 919)
   defining Unicode char U+0398 (decimal 920)
   defining Unicode char U+0399 (decimal 921)
   defining Unicode char U+039A (decimal 922)
   defining Unicode char U+039B (decimal 923)
   defining Unicode char U+039C (decimal 924)
   defining Unicode char U+039D (decimal 925)
   defining Unicode char U+039E (decimal 926)
   defining Unicode char U+039F (decimal 927)
   defining Unicode char U+03A0 (decimal 928)
   defining Unicode char U+03A1 (decimal 929)
   defining Unicode char U+03A3 (decimal 931)
   defining Unicode char U+03A4 (decimal 932)
   defining Unicode char U+03A5 (decimal 933)
   defining Unicode char U+03A6 (decimal 934)
   defining Unicode char U+03A7 (decimal 935)
   defining Unicode char U+03A8 (decimal 936)
   defining Unicode char U+03A9 (decimal 937)
   defining Unicode char U+03AA (decimal 938)
   defining Unicode char U+03AB (decimal 939)
   defining Unicode char U+03AC (decimal 940)
   defining Unicode char U+03AD (decimal 941)
   defining Unicode char U+03AE (decimal 942)
   defining Unicode char U+03AF (decimal 943)
   defining Unicode char U+03B0 (decimal 944)
   defining Unicode char U+03B1 (decimal 945)
   defining Unicode char U+03B2 (decimal 946)
   defining Unicode char U+03B3 (decimal 947)
   defining Unicode char U+03B4 (decimal 948)
   defining Unicode char U+03B5 (decimal 949)
   defining Unicode char U+03B6 (decimal 950)
   defining Unicode char U+03B7 (decimal 951)
   defining Unicode char U+03B8 (decimal 952)
   defining Unicode char U+03B9 (decimal 953)
   defining Unicode char U+03BA (decimal 954)
   defining Unicode char U+03BB (decimal 955)
   defining Unicode char U+03BC (decimal 956)
   defining Unicode char U+03BD (decimal 957)
   defining Unicode char U+03BE (decimal 958)
   defining Unicode char U+03BF (decimal 959)
   defining Unicode char U+03C0 (decimal 960)
   defining Unicode char U+03C1 (decimal 961)
   defining Unicode char U+03C2 (decimal 962)
   defining Unicode char U+03C3 (decimal 963)
   defining Unicode char U+03C4 (decimal 964)
   defining Unicode char U+03C5 (decimal 965)
   defining Unicode char U+03C6 (decimal 966)
   defining Unicode char U+03C7 (decimal 967)
   defining Unicode char U+03C8 (decimal 968)
   defining Unicode char U+03C9 (decimal 969)
   defining Unicode char U+03CA (decimal 970)
   defining Unicode char U+03CB (decimal 971)
   defining Unicode char U+03CC (decimal 972)
   defining Unicode char U+03CD (decimal 973)
   defining Unicode char U+03CE (decimal 974)
   defining Unicode char U+03D0 (decimal 976)
   defining Unicode char U+03D1 (decimal 977)
   defining Unicode char U+03D5 (decimal 981)
   defining Unicode char U+03D6 (decimal 982)
   defining Unicode char U+03D8 (decimal 984)
   defining Unicode char U+03D9 (decimal 985)
   defining Unicode char U+03DA (decimal 986)
   defining Unicode char U+03DB (decimal 987)
   defining Unicode char U+03DC (decimal 988)
   defining Unicode char U+03DD (decimal 989)
   defining Unicode char U+03DF (decimal 991)
   defining Unicode char U+03E0 (decimal 992)
   defining Unicode char U+03E1 (decimal 993)
   defining Unicode char U+03F0 (decimal 1008)
   defining Unicode char U+03F1 (decimal 1009)
   defining Unicode char U+03F4 (decimal 1012)
   defining Unicode char U+03F5 (decimal 1013)
   defining Unicode char U+1F00 (decimal 7936)
   defining Unicode char U+1F01 (decimal 7937)
   defining Unicode char U+1F02 (decimal 7938)
   defining Unicode char U+1F03 (decimal 7939)
   defining Unicode char U+1F04 (decimal 7940)
   defining Unicode char U+1F05 (decimal 7941)
   defining Unicode char U+1F06 (decimal 7942)
   defining Unicode char U+1F07 (decimal 7943)
   defining Unicode char U+1F08 (decimal 7944)
   defining Unicode char U+1F09 (decimal 7945)
   defining Unicode char U+1F0A (decimal 7946)
   defining Unicode char U+1F0B (decimal 7947)
   defining Unicode char U+1F0C (decimal 7948)
   defining Unicode char U+1F0D (decimal 7949)
   defining Unicode char U+1F0E (decimal 7950)
   defining Unicode char U+1F0F (decimal 7951)
   defining Unicode char U+1F10 (decimal 7952)
   defining Unicode char U+1F11 (decimal 7953)
   defining Unicode char U+1F12 (decimal 7954)
   defining Unicode char U+1F13 (decimal 7955)
   defining Unicode char U+1F14 (decimal 7956)
   defining Unicode char U+1F15 (decimal 7957)
   defining Unicode char U+1F18 (decimal 7960)
   defining Unicode char U+1F19 (decimal 7961)
   defining Unicode char U+1F1A (decimal 7962)
   defining Unicode char U+1F1B (decimal 7963)
   defining Unicode char U+1F1C (decimal 7964)
   defining Unicode char U+1F1D (decimal 7965)
   defining Unicode char U+1F20 (decimal 7968)
   defining Unicode char U+1F21 (decimal 7969)
   defining Unicode char U+1F22 (decimal 7970)
   defining Unicode char U+1F23 (decimal 7971)
   defining Unicode char U+1F24 (decimal 7972)
   defining Unicode char U+1F25 (decimal 7973)
   defining Unicode char U+1F26 (decimal 7974)
   defining Unicode char U+1F27 (decimal 7975)
   defining Unicode char U+1F28 (decimal 7976)
   defining Unicode char U+1F29 (decimal 7977)
   defining Unicode char U+1F2A (decimal 7978)
   defining Unicode char U+1F2B (decimal 7979)
   defining Unicode char U+1F2C (decimal 7980)
   defining Unicode char U+1F2D (decimal 7981)
   defining Unicode char U+1F2E (decimal 7982)
   defining Unicode char U+1F2F (decimal 7983)
   defining Unicode char U+1F30 (decimal 7984)
   defining Unicode char U+1F31 (decimal 7985)
   defining Unicode char U+1F32 (decimal 7986)
   defining Unicode char U+1F33 (decimal 7987)
   defining Unicode char U+1F34 (decimal 7988)
   defining Unicode char U+1F35 (decimal 7989)
   defining Unicode char U+1F36 (decimal 7990)
   defining Unicode char U+1F37 (decimal 7991)
   defining Unicode char U+1F38 (decimal 7992)
   defining Unicode char U+1F39 (decimal 7993)
   defining Unicode char U+1F3A (decimal 7994)
   defining Unicode char U+1F3B (decimal 7995)
   defining Unicode char U+1F3C (decimal 7996)
   defining Unicode char U+1F3D (decimal 7997)
   defining Unicode char U+1F3E (decimal 7998)
   defining Unicode char U+1F3F (decimal 7999)
   defining Unicode char U+1F40 (decimal 8000)
   defining Unicode char U+1F41 (decimal 8001)
   defining Unicode char U+1F42 (decimal 8002)
   defining Unicode char U+1F43 (decimal 8003)
   defining Unicode char U+1F44 (decimal 8004)
   defining Unicode char U+1F45 (decimal 8005)
   defining Unicode char U+1F48 (decimal 8008)
   defining Unicode char U+1F49 (decimal 8009)
   defining Unicode char U+1F4A (decimal 8010)
   defining Unicode char U+1F4B (decimal 8011)
   defining Unicode char U+1F4C (decimal 8012)
   defining Unicode char U+1F4D (decimal 8013)
   defining Unicode char U+1F50 (decimal 8016)
   defining Unicode char U+1F51 (decimal 8017)
   defining Unicode char U+1F52 (decimal 8018)
   defining Unicode char U+1F53 (decimal 8019)
   defining Unicode char U+1F54 (decimal 8020)
   defining Unicode char U+1F55 (decimal 8021)
   defining Unicode char U+1F56 (decimal 8022)
   defining Unicode char U+1F57 (decimal 8023)
   defining Unicode char U+1F59 (decimal 8025)
   defining Unicode char U+1F5B (decimal 8027)
   defining Unicode char U+1F5D (decimal 8029)
   defining Unicode char U+1F5F (decimal 8031)
   defining Unicode char U+1F60 (decimal 8032)
   defining Unicode char U+1F61 (decimal 8033)
   defining Unicode char U+1F62 (decimal 8034)
   defining Unicode char U+1F63 (decimal 8035)
   defining Unicode char U+1F64 (decimal 8036)
   defining Unicode char U+1F65 (decimal 8037)
   defining Unicode char U+1F66 (decimal 8038)
   defining Unicode char U+1F67 (decimal 8039)
   defining Unicode char U+1F68 (decimal 8040)
   defining Unicode char U+1F69 (decimal 8041)
   defining Unicode char U+1F6A (decimal 8042)
   defining Unicode char U+1F6B (decimal 8043)
   defining Unicode char U+1F6C (decimal 8044)
   defining Unicode char U+1F6D (decimal 8045)
   defining Unicode char U+1F6E (decimal 8046)
   defining Unicode char U+1F6F (decimal 8047)
   defining Unicode char U+1F70 (decimal 8048)
   defining Unicode char U+1F71 (decimal 8049)
   defining Unicode char U+1F72 (decimal 8050)
   defining Unicode char U+1F73 (decimal 8051)
   defining Unicode char U+1F74 (decimal 8052)
   defining Unicode char U+1F75 (decimal 8053)
   defining Unicode char U+1F76 (decimal 8054)
   defining Unicode char U+1F77 (decimal 8055)
   defining Unicode char U+1F78 (decimal 8056)
   defining Unicode char U+1F79 (decimal 8057)
   defining Unicode char U+1F7A (decimal 8058)
   defining Unicode char U+1F7B (decimal 8059)
   defining Unicode char U+1F7C (decimal 8060)
   defining Unicode char U+1F7D (decimal 8061)
   defining Unicode char U+1F80 (decimal 8064)
   defining Unicode char U+1F81 (decimal 8065)
   defining Unicode char U+1F82 (decimal 8066)
   defining Unicode char U+1F83 (decimal 8067)
   defining Unicode char U+1F84 (decimal 8068)
   defining Unicode char U+1F85 (decimal 8069)
   defining Unicode char U+1F86 (decimal 8070)
   defining Unicode char U+1F87 (decimal 8071)
   defining Unicode char U+1F88 (decimal 8072)
   defining Unicode char U+1F89 (decimal 8073)
   defining Unicode char U+1F8A (decimal 8074)
   defining Unicode char U+1F8B (decimal 8075)
   defining Unicode char U+1F8C (decimal 8076)
   defining Unicode char U+1F8D (decimal 8077)
   defining Unicode char U+1F8E (decimal 8078)
   defining Unicode char U+1F8F (decimal 8079)
   defining Unicode char U+1F90 (decimal 8080)
   defining Unicode char U+1F91 (decimal 8081)
   defining Unicode char U+1F92 (decimal 8082)
   defining Unicode char U+1F93 (decimal 8083)
   defining Unicode char U+1F94 (decimal 8084)
   defining Unicode char U+1F95 (decimal 8085)
   defining Unicode char U+1F96 (decimal 8086)
   defining Unicode char U+1F97 (decimal 8087)
   defining Unicode char U+1F98 (decimal 8088)
   defining Unicode char U+1F99 (decimal 8089)
   defining Unicode char U+1F9A (decimal 8090)
   defining Unicode char U+1F9B (decimal 8091)
   defining Unicode char U+1F9C (decimal 8092)
   defining Unicode char U+1F9D (decimal 8093)
   defining Unicode char U+1F9E (decimal 8094)
   defining Unicode char U+1F9F (decimal 8095)
   defining Unicode char U+1FA0 (decimal 8096)
   defining Unicode char U+1FA1 (decimal 8097)
   defining Unicode char U+1FA2 (decimal 8098)
   defining Unicode char U+1FA3 (decimal 8099)
   defining Unicode char U+1FA4 (decimal 8100)
   defining Unicode char U+1FA5 (decimal 8101)
   defining Unicode char U+1FA6 (decimal 8102)
   defining Unicode char U+1FA7 (decimal 8103)
   defining Unicode char U+1FA8 (decimal 8104)
   defining Unicode char U+1FA9 (decimal 8105)
   defining Unicode char U+1FAA (decimal 8106)
   defining Unicode char U+1FAB (decimal 8107)
   defining Unicode char U+1FAC (decimal 8108)
   defining Unicode char U+1FAD (decimal 8109)
   defining Unicode char U+1FAE (decimal 8110)
   defining Unicode char U+1FAF (decimal 8111)
   defining Unicode char U+1FB0 (decimal 8112)
   defining Unicode char U+1FB1 (decimal 8113)
   defining Unicode char U+1FB2 (decimal 8114)
   defining Unicode char U+1FB3 (decimal 8115)
   defining Unicode char U+1FB4 (decimal 8116)
   defining Unicode char U+1FB6 (decimal 8118)
   defining Unicode char U+1FB7 (decimal 8119)
   defining Unicode char U+1FB8 (decimal 8120)
   defining Unicode char U+1FB9 (decimal 8121)
   defining Unicode char U+1FBA (decimal 8122)
   defining Unicode char U+1FBB (decimal 8123)
   defining Unicode char U+1FBC (decimal 8124)
   defining Unicode char U+1FBD (decimal 8125)
   defining Unicode char U+1FBE (decimal 8126)
   defining Unicode char U+1FBF (decimal 8127)
   defining Unicode char U+1FC0 (decimal 8128)
   defining Unicode char U+1FC1 (decimal 8129)
   defining Unicode char U+1FC2 (decimal 8130)
   defining Unicode char U+1FC3 (decimal 8131)
   defining Unicode char U+1FC4 (decimal 8132)
   defining Unicode char U+1FC6 (decimal 8134)
   defining Unicode char U+1FC7 (decimal 8135)
   defining Unicode char U+1FC8 (decimal 8136)
   defining Unicode char U+1FC9 (decimal 8137)
   defining Unicode char U+1FCA (decimal 8138)
   defining Unicode char U+1FCB (decimal 8139)
   defining Unicode char U+1FCC (decimal 8140)
   defining Unicode char U+1FCD (decimal 8141)
   defining Unicode char U+1FCE (decimal 8142)
   defining Unicode char U+1FCF (decimal 8143)
   defining Unicode char U+1FD0 (decimal 8144)
   defining Unicode char U+1FD1 (decimal 8145)
   defining Unicode char U+1FD2 (decimal 8146)
   defining Unicode char U+1FD3 (decimal 8147)
   defining Unicode char U+1FD6 (decimal 8150)
   defining Unicode char U+1FD7 (decimal 8151)
   defining Unicode char U+1FD8 (decimal 8152)
   defining Unicode char U+1FD9 (decimal 8153)
   defining Unicode char U+1FDA (decimal 8154)
   defining Unicode char U+1FDB (decimal 8155)
   defining Unicode char U+1FDD (decimal 8157)
   defining Unicode char U+1FDE (decimal 8158)
   defining Unicode char U+1FDF (decimal 8159)
   defining Unicode char U+1FE0 (decimal 8160)
   defining Unicode char U+1FE1 (decimal 8161)
   defining Unicode char U+1FE2 (decimal 8162)
   defining Unicode char U+1FE3 (decimal 8163)
   defining Unicode char U+1FE4 (decimal 8164)
   defining Unicode char U+1FE5 (decimal 8165)
   defining Unicode char U+1FE6 (decimal 8166)
   defining Unicode char U+1FE7 (decimal 8167)
   defining Unicode char U+1FE8 (decimal 8168)
   defining Unicode char U+1FE9 (decimal 8169)
   defining Unicode char U+1FEA (decimal 8170)
   defining Unicode char U+1FEB (decimal 8171)
   defining Unicode char U+1FEC (decimal 8172)
   defining Unicode char U+1FED (decimal 8173)
   defining Unicode char U+1FEE (decimal 8174)
   defining Unicode char U+1FEF (decimal 8175)
   defining Unicode char U+1FF2 (decimal 8178)
   defining Unicode char U+1FF3 (decimal 8179)
   defining Unicode char U+1FF4 (decimal 8180)
   defining Unicode char U+1FF6 (decimal 8182)
   defining Unicode char U+1FF7 (decimal 8183)
   defining Unicode char U+1FF8 (decimal 8184)
   defining Unicode char U+1FF9 (decimal 8185)
   defining Unicode char U+1FFA (decimal 8186)
   defining Unicode char U+1FFB (decimal 8187)
   defining Unicode char U+1FFC (decimal 8188)
   defining Unicode char U+1FFD (decimal 8189)
   defining Unicode char U+1FFE (decimal 8190)
   defining Unicode char U+2013 (decimal 8211)
   defining Unicode char U+2014 (decimal 8212)
   defining Unicode char U+2018 (decimal 8216)
   defining Unicode char U+2019 (decimal 8217)
   defining Unicode char U+201A (decimal 8218)
   defining Unicode char U+2030 (decimal 8240)
   defining Unicode char U+2039 (decimal 8249)
   defining Unicode char U+203A (decimal 8250)
   defining Unicode char U+20AC (decimal 8364)
   defining Unicode char U+2126 (decimal 8486)
   defining Unicode char U+10144 (decimal 65860)
   defining Unicode char U+10145 (decimal 65861)
   defining Unicode char U+10146 (decimal 65862)
   defining Unicode char U+10147 (decimal 65863)
)
(/usr/local/texlive/2019/texmf-dist/tex/latex/greek-fontenc/greek-fontenc.def
File: greek-fontenc.def 2015/08/04 v0.13.4 Common Greek font encoding definitio
ns
))
Package textgreek Info: Loaded fontmap: {eur/*/*}{U/eur/*/*} {phv/*/*}{U/psy/*/
*}. on input line 69.
) (/usr/local/texlive/2019/texmf-dist/tex/latex/geometry/geometry.sty
Package: geometry 2018/04/16 v5.8 Page Geometry

(/usr/local/texlive/2019/texmf-dist/tex/generic/oberdiek/ifpdf.sty
Package: ifpdf 2018/09/07 v3.3 Provides the ifpdf switch
)
(/usr/local/texlive/2019/texmf-dist/tex/generic/oberdiek/ifvtex.sty
Package: ifvtex 2016/05/16 v1.6 Detect VTeX and its facilities (HO)
Package ifvtex Info: VTeX not detected.
)
(/usr/local/texlive/2019/texmf-dist/tex/generic/ifxetex/ifxetex.sty
Package: ifxetex 2010/09/12 v0.6 Provides ifxetex conditional
)
\Gm@cnth=\count301
\Gm@cntv=\count302
\c@Gm@tempcnt=\count303
\Gm@bindingoffset=\dimen317
\Gm@wd@mp=\dimen318
\Gm@odd@mp=\dimen319
\Gm@even@mp=\dimen320
\Gm@layoutwidth=\dimen321
\Gm@layoutheight=\dimen322
\Gm@layouthoffset=\dimen323
\Gm@layoutvoffset=\dimen324
\Gm@dimlist=\toks42
)
(./suppinfo.aux)
\openout1 = `suppinfo.aux'.

LaTeX Font Info:    Checking defaults for OML/cmm/m/it on input line 62.
LaTeX Font Info:    ... okay on input line 62.
LaTeX Font Info:    Checking defaults for T1/cmr/m/n on input line 62.
LaTeX Font Info:    ... okay on input line 62.
LaTeX Font Info:    Checking defaults for OT1/cmr/m/n on input line 62.
LaTeX Font Info:    ... okay on input line 62.
LaTeX Font Info:    Checking defaults for OMS/cmsy/m/n on input line 62.
LaTeX Font Info:    ... okay on input line 62.
LaTeX Font Info:    Checking defaults for OMX/cmex/m/n on input line 62.
LaTeX Font Info:    ... okay on input line 62.
LaTeX Font Info:    Checking defaults for U/cmr/m/n on input line 62.
LaTeX Font Info:    ... okay on input line 62.
LaTeX Font Info:    Checking defaults for TS1/cmr/m/n on input line 62.
LaTeX Font Info:    Trying to load font information for TS1+cmr on input line 6
2.
 (/usr/local/texlive/2019/texmf-dist/tex/latex/base/ts1cmr.fd
File: ts1cmr.fd 2014/09/29 v2.5h Standard LaTeX font definitions
)
LaTeX Font Info:    ... okay on input line 62.
LaTeX Font Info:    Checking defaults for LGR/cmr/m/n on input line 62.
LaTeX Font Info:    Trying to load font information for LGR+cmr on input line 6
2.

(/usr/local/texlive/2019/texmf-dist/tex/latex/cbfonts-fd/lgrcmr.fd
File: lgrcmr.fd 2017/07/29 v1.2 Greek European Computer Regular
)
LaTeX Font Info:    ... okay on input line 62.
LaTeX Font Info:    Trying to load font information for T1+LinuxLibertineT-OsF 
on input line 62.

(/usr/local/texlive/2019/texmf-dist/tex/latex/libertine/T1LinuxLibertineT-OsF.f
d
File: T1LinuxLibertineT-OsF.fd 2017/03/20 (autoinst) Font definitions for T1/Li
nuxLibertineT-OsF.
)
Package caption Info: Begin \AtBeginDocument code.
Package caption Info: subfig package v1.3 is loaded.
Package caption Info: rotating package is loaded.
Package caption Info: End \AtBeginDocument code.
 (/usr/local/texlive/2019/texmf-dist/tex/context/base/mkii/supp-pdf.mkii
[Loading MPS to PDF converter (version 2006.09.02).]
\scratchcounter=\count304
\scratchdimen=\dimen325
\scratchbox=\box70
\nofMPsegments=\count305
\nofMParguments=\count306
\everyMPshowfont=\toks43
\MPscratchCnt=\count307
\MPscratchDim=\dimen326
\MPnumerator=\count308
\makeMPintoPDFobject=\count309
\everyMPtoPDFconversion=\toks44
) (/usr/local/texlive/2019/texmf-dist/tex/latex/oberdiek/epstopdf-base.sty
Package: epstopdf-base 2016/05/15 v2.6 Base part for package epstopdf

(/usr/local/texlive/2019/texmf-dist/tex/generic/oberdiek/infwarerr.sty
Package: infwarerr 2016/05/16 v1.4 Providing info/warning/error messages (HO)
)
(/usr/local/texlive/2019/texmf-dist/tex/latex/oberdiek/grfext.sty
Package: grfext 2016/05/16 v1.2 Manage graphics extensions (HO)

(/usr/local/texlive/2019/texmf-dist/tex/generic/oberdiek/kvdefinekeys.sty
Package: kvdefinekeys 2016/05/16 v1.4 Define keys (HO)

(/usr/local/texlive/2019/texmf-dist/tex/generic/oberdiek/ltxcmds.sty
Package: ltxcmds 2016/05/16 v1.23 LaTeX kernel commands for general use (HO)
)))
(/usr/local/texlive/2019/texmf-dist/tex/latex/oberdiek/kvoptions.sty
Package: kvoptions 2016/05/16 v3.12 Key value format for package options (HO)

(/usr/local/texlive/2019/texmf-dist/tex/generic/oberdiek/kvsetkeys.sty
Package: kvsetkeys 2016/05/16 v1.17 Key value parser (HO)

(/usr/local/texlive/2019/texmf-dist/tex/generic/oberdiek/etexcmds.sty
Package: etexcmds 2016/05/16 v1.6 Avoid name clashes with e-TeX commands (HO)

(/usr/local/texlive/2019/texmf-dist/tex/generic/oberdiek/ifluatex.sty
Package: ifluatex 2016/05/16 v1.4 Provides the ifluatex switch (HO)
Package ifluatex Info: LuaTeX not detected.
))))
(/usr/local/texlive/2019/texmf-dist/tex/generic/oberdiek/pdftexcmds.sty
Package: pdftexcmds 2019/07/25 v0.30 Utility functions of pdfTeX for LuaTeX (HO
)
Package pdftexcmds Info: LuaTeX not detected.
Package pdftexcmds Info: \pdf@primitive is available.
Package pdftexcmds Info: \pdf@ifprimitive is available.
Package pdftexcmds Info: \pdfdraftmode found.
)
Package epstopdf-base Info: Redefining graphics rule for `.eps' on input line 4
38.
Package grfext Info: Graphics extension search list:
(grfext)             [.pdf,.png,.jpg,.mps,.jpeg,.jbig2,.jb2,.PDF,.PNG,.JPG,.JPE
G,.JBIG2,.JB2,.eps]
(grfext)             \AppendGraphicsExtensions on input line 456.

(/usr/local/texlive/2019/texmf-dist/tex/latex/latexconfig/epstopdf-sys.cfg
File: epstopdf-sys.cfg 2010/07/13 v1.3 Configuration of (r)epstopdf for TeX Liv
e
))
ABD: EveryShipout initializing macros
*geometry* driver: auto-detecting
*geometry* detected driver: pdftex
*geometry* verbose mode - [ preamble ] result:
* driver: pdftex
* paper: a4paper
* layout: <same size as paper>
* layoutoffset:(h,v)=(0.0pt,0.0pt)
* bindingoffset: 14.22636pt
* modes: heightrounded 
* h-part:(L,W,R)=(71.13188pt, 441.01775pt, 71.13188pt)
* v-part:(T,H,B)=(71.13188pt, 702.78308pt, 71.13188pt)
* \paperwidth=597.50787pt
* \paperheight=845.04684pt
* \textwidth=441.01775pt
* \textheight=704.60031pt
* \oddsidemargin=13.08826pt
* \evensidemargin=-1.1381pt
* \topmargin=-38.1381pt
* \headheight=12.0pt
* \headsep=25.0pt
* \topskip=11.0pt
* \footskip=30.0pt
* \marginparwidth=59.0pt
* \marginparsep=10.0pt
* \columnsep=10.0pt
* \skip\footins=10.0pt plus 4.0pt minus 2.0pt
* \hoffset=0.0pt
* \voffset=0.0pt
* \mag=1000
* \@twocolumnfalse
* \@twosidefalse
* \@mparswitchfalse
* \@reversemarginfalse
* (1in=72.27pt=25.4mm, 1cm=28.453pt)

LaTeX Font Info:    Trying to load font information for T1+LinuxBiolinumT-OsF o
n input line 63.

(/usr/local/texlive/2019/texmf-dist/tex/latex/libertine/T1LinuxBiolinumT-OsF.fd
File: T1LinuxBiolinumT-OsF.fd 2017/03/20 (autoinst) Font definitions for T1/Lin
uxBiolinumT-OsF.
)
LaTeX Font Info:    Trying to load font information for T1+ppl on input line 63
.
 (/usr/local/texlive/2019/texmf-dist/tex/latex/psnfss/t1ppl.fd
File: t1ppl.fd 2001/06/04 font definitions for T1/ppl.
)
LaTeX Font Info:    Trying to load font information for U+zeur on input line 63
.

(/usr/local/texlive/2019/texmf-dist/tex/latex/eulervm/uzeur.fd
File: uzeur.fd 2005/01/11 v4.0 (WaS)
)
LaTeX Font Info:    Trying to load font information for U+zeus on input line 63
.

(/usr/local/texlive/2019/texmf-dist/tex/latex/eulervm/uzeus.fd
File: uzeus.fd 2005/01/11 v4.0 (WaS)
)
LaTeX Font Info:    Trying to load font information for U+zeuex on input line 6
3.

(/usr/local/texlive/2019/texmf-dist/tex/latex/eulervm/uzeuex.fd
File: uzeuex.fd 2005/01/11 v4.0 (WaS)
)
<Sup_1.pdf, id=4, 2496.97075pt x 2077.00969pt>
File: Sup_1.pdf Graphic file (type pdf)
<use Sup_1.pdf>
Package pdftex.def Info: Sup_1.pdf  used on input line 97.
(pdftex.def)             Requested size: 264.61333pt x 220.10493pt.
LaTeX Font Info:    Trying to load font information for TS1+LinuxLibertineT-OsF
 on input line 98.

(/usr/local/texlive/2019/texmf-dist/tex/latex/libertine/TS1LinuxLibertineT-OsF.
fd
File: TS1LinuxLibertineT-OsF.fd 2017/03/20 (autoinst) Font definitions for TS1/
LinuxLibertineT-OsF.
)
<Sup_2.pdf, id=5, 4218.57501pt x 2079.26788pt>
File: Sup_2.pdf Graphic file (type pdf)
<use Sup_2.pdf>
Package pdftex.def Info: Sup_2.pdf  used on input line 109.
(pdftex.def)             Requested size: 291.07332pt x 143.43791pt.
<Sup_3.pdf, id=6, 6404.55528pt x 4287.58575pt>
File: Sup_3.pdf Graphic file (type pdf)
<use Sup_3.pdf>
Package pdftex.def Info: Sup_3.pdf  used on input line 121.
(pdftex.def)             Requested size: 436.60999pt x 292.24547pt.
LaTeX Font Info:    Font shape `T1/LinuxLibertineT-OsF/bx/n' in size <9> not av
ailable
(Font)              Font shape `T1/LinuxLibertineT-OsF/b/n' tried instead on in
put line 122.
<Sup_4.pdf, id=7, 1243.74954pt x 1063.45584pt>
File: Sup_4.pdf Graphic file (type pdf)
<use Sup_4.pdf>
Package pdftex.def Info: Sup_4.pdf  used on input line 132.
(pdftex.def)             Requested size: 396.91327pt x 339.37166pt.
<Sup_5.pdf, id=8, 1002.74625pt x 534.99875pt>
File: Sup_5.pdf Graphic file (type pdf)
<use Sup_5.pdf>
Package pdftex.def Info: Sup_5.pdf  used on input line 144.
(pdftex.def)             Requested size: 396.91327pt x 211.76709pt.
<Sup_6.pdf, id=9, 817.4446pt x 1066.05026pt>
File: Sup_6.pdf Graphic file (type pdf)
<use Sup_6.pdf>
Package pdftex.def Info: Sup_6.pdf  used on input line 155.
(pdftex.def)             Requested size: 330.7633pt x 431.3576pt.
<Sup_7.pdf, id=10, 338.62111pt x 193.54959pt>
File: Sup_7.pdf Graphic file (type pdf)
<use Sup_7.pdf>
Package pdftex.def Info: Sup_7.pdf  used on input line 166.
(pdftex.def)             Requested size: 308.71107pt x 176.46706pt.
 [1

{/usr/local/texlive/2019/texmf-var/fonts/map/pdftex/updmap/pdftex.map} <./Sup_1
.pdf>] [2 <./Sup_2.pdf> <./Sup_3.pdf

pdfTeX warning: /opt/texbin/pdflatex (file ./Sup_3.pdf): PDF inclusion: multipl
e pdfs with page group included in a single page
>] [3 <./Sup_4.pdf> <./Sup_5.pdf

pdfTeX warning: /opt/texbin/pdflatex (file ./Sup_5.pdf): PDF inclusion: multipl
e pdfs with page group included in a single page
>] [4 <./Sup_6.pdf> <./Sup_7.pdf

pdfTeX warning: /opt/texbin/pdflatex (file ./Sup_7.pdf): PDF inclusion: multipl
e pdfs with page group included in a single page
>] (./suppinfo.aux) ) 
Here is how much of TeX's memory you used:
 29302 strings out of 492167
 571921 string characters out of 6125373
 590359 words of memory out of 5000000
 33233 multiletter control sequences out of 15000+600000
 596877 words of font info for 80 fonts, out of 8000000 for 9000
 1141 hyphenation exceptions out of 8191
 68i,11n,69p,512b,568s stack positions out of 5000i,500n,10000p,200000b,80000s
{/usr/local/texlive/2019/texmf-dist/fonts/enc/dvips/libert
ine/lbtn_urpt4g.enc}{/usr/local/texlive/2019/texmf-dist/fonts/enc/dvips/liberti
ne/lbtn_75c3wo.enc}{/usr/local/texlive/2019/texmf-dist/fonts/enc/dvips/libertin
e/lbtn_ulngvd.enc}{/usr/local/texlive/2019/texmf-dist/fonts/enc/dvips/libertine
/lbtn_wcay2e.enc}</usr/local/texlive/2019/texmf-dist/fonts/type1/public/liberti
ne/LinBiolinumT.pfb></usr/local/texlive/2019/texmf-dist/fonts/type1/public/libe
rtine/LinLibertineT.pfb></usr/local/texlive/2019/texmf-dist/fonts/type1/public/
libertine/LinLibertineTB.pfb>
Output written on suppinfo.pdf (4 pages, 6083650 bytes).
PDF statistics:
 489 PDF objects out of 1000 (max. 8388607)
 329 compressed objects within 4 object streams
 0 named destinations out of 1000 (max. 500000)
 48 words of extra memory for PDF output out of 10000 (max. 10000000)
