# Supplementary material for: Dynamic Modification of Fermi Energy in Single-Layer Graphene by Photoinduced Electron Transfer from Carbon Dots
Source: Nanomaterials (Basel). 2020 Mar 15;10(3):528. doi: 10.3390/nano10030528 (PMC7153610; doi:10.3390/nano10030528)
Supplement: Supplementary file 1 [file nanomaterials-10-00528-s001.zip › suppinfo.tex]

\documentclass[11pt]{article}
\usepackage[T1]{fontenc}
\usepackage[utf8]{inputenc}
\usepackage[english]{babel} 
\usepackage{indentfirst}
\usepackage{subfig}
\usepackage{graphicx}
\usepackage{chemformula}
\usepackage{booktabs}
\usepackage{palatino}
\usepackage{amsmath}
\usepackage{rotating}
\usepackage{dcolumn}
\usepackage{booktabs}

%--------------FONT-----------------------------------------------------------

\usepackage{eulervm}                       % font matematici
\usepackage{amssymb}                       % per il comando \checkmark
\usepackage{amsmath}
\usepackage{amsthm}
\renewcommand{\sfdefault}{LinuxBiolinumT-OsF}             % font per le testate 
\renewcommand{\rmdefault}{LinuxLibertineT-OsF}             % font del corpo testo
\frenchspacing                             % singolo spazio fra le frasi
%\nonfrenchspacing                         % doppio spazio fra le frasi

\usepackage[cbgreek]{textgreek}

\renewcommand{\arraystretch}{1.5}

\usepackage{geometry}                      % dimensionamento margini
\geometry{a4paper,top=2.5cm,bottom=2.5cm, left=2.5cm, right=2.5cm, heightrounded,bindingoffset=5mm}

\newcommand{\ap}{\textsuperscript}       % apice
\newcommand{\ped}{\textsubscript}        % pedice
\newcommand{\fig}{Figure~}       % figura
\renewcommand\thefigure{S\arabic{figure}}


\newcommand{\cdg}{\hbox{CDs/Gr}}
\newcommand{\cdgs}{\hbox{CDs/Gr/\ch{SiO2}}}
\newcommand{\cdpg}{\hbox{CDs/p-Gr}}
\newcommand{\gs}{\hbox{Gr/\ch{SiO2}}}
\newcommand{\pgs}{\hbox{p-Gr/\ch{SiO2}}}
\newcommand{\gss}{\hbox{Gr/\ch{SiO2}/\ch{Si}}}
\newcommand{\cds}{\hbox{CDs/\ch{SiO2}}}
\newcommand{\sia}{\hbox{\ch{SiO2}}}
\newcommand{\sss}{\hbox{\ch{SiO2}/\ch{Si}}}


%\usepackage{zref-xr}
%\zexternaldocument{../B2templateAA}
%\usepackage{xcite}
%\bibliographystyle{unsrt}
%\externalcitedocument{../B2bibliofile}


\title{\textsc{\textsf{Supporting Information}} \\[24pt] \textsc{\textsf{Dynamic Modification of Fermi Energy in Single Layer Graphene by Photoinduced Electron Transfer from Carbon Dots}}}
\author{}
\date{}
\begin{document}
\maketitle

\begin{center}
A. Armano\ap{a,b}, G.~Buscarino\ap{a,c,d}, F.~Messina\ap{a,c}, A.~Sciortino\ap{a} M.~Cannas\ap{a},\\ F. M.~Gelardi\ap{a}, F.~Giannazzo\ap{d}, E.~Schilir\`{o}\ap{d}, and S.~Agnello\ap{a,c,d,*}
\end{center}


\begin{itemize}
\item[a] Universit\`{a} degli Studi di Palermo, Dipartimento di Fisica e Chimica,Via Archirafi 36, 90123 Palermo, Italia
\item[b] Universit\`{a} degli Studi di Catania, Dipartimento di Fisica e Astronomia, Via Santa Sofia 64, 95123 Catania, Italia
\item[c] Universit\`{a} degli Studi di Palermo, ATeN Center,  Viale delle Scienze, Edificio 18, 90128 Palermo, Italia
\item[d] Consiglio Nazionale delle Ricerche—Istituto per la Microelettronica e Microsistemi, Strada VIII 5, 95121 Catania, Italia
\end{itemize}
* Corresponding Author
\thispagestyle{empty}
% \newpage
%\section{\textsc{Raman Spectroscopy Analysis}}

%\paragraph*{\textmd{\textsc{Error Analysis}}\\}

%sidewaysfigure


% \clearpage

\setcounter{figure}{0}
\renewcommand\thefigure{S\arabic{figure}}

\begin{figure}[hbtp]
\captionsetup{format=plain}
\centering
\hrule
\vspace{6pt}
\includegraphics[width=0.6\columnwidth]{Sup_1.pdf}
\caption{\footnotesize{\textmu{}-PL Mapping shown in \figurename~5b reported without pixel interpolation.}}
\hrule
\label{sup:plmapor}
\end{figure} 


\begin{figure}[hbtp]
\captionsetup{format=plain}
\centering
\hrule
\vspace{6pt}
\includegraphics[width=0.66\columnwidth]{Sup_2.pdf}
\caption{\footnotesize{Optical images shown in \figurename~3a,b reported without color curves correction.}}
\hrule
\label{sup:omafmorig}
\end{figure} 


\begin{figure}[hbtp]
\captionsetup{format=plain}
\centering
\hrule
\vspace{6pt}
\includegraphics[width=0.99\columnwidth]{Sup_3.pdf}
\caption{\footnotesize{Optical images shown in \figurename~5a reported in original and cropped version \textbf{(a,d)} before and \textbf{(b,e)} after color curves correction, and \textbf{(c,f)} with highlighted surface \sia{} regions. The selected region is pointed out in panels \textbf{(a,b,c)} by black squares border.}}
\hrule
\label{sup:ommaporig}
\end{figure} 

\begin{figure}[hbtp]
\captionsetup{format=plain}
\centering
\hrule
\vspace{2pt}
\includegraphics[width=0.9\columnwidth]{Sup_4.pdf}
\caption{\footnotesize{Raman spectrum of undoped graphene acquired by using laser at \textbf{(a)} 532~nm (2.33~eV) and \textbf{(b)} 633~nm (1.96~eV). In both panels, insets show the spectral range between 1200–3000~cm\ap{-1} containing the main bands of graphene.}}
\hrule
\label{sup:rmngra}

\end{figure} 

\begin{figure}[hbtp]
\captionsetup{format=plain}
\centering
\hrule
\vspace{2pt}
\includegraphics[width=0.9\columnwidth]{Sup_5.pdf}
\caption{\footnotesize{Raman spectra of undoped (black) and p-doped graphene (red) acquired by using laser at 532~nm. The mean value of peak position and FWHM of main bands are reported. Adapted from Ref.~[41]}}
\hrule
\label{sup:nato2}
\end{figure} 

\begin{figure}[hbtp]
\captionsetup{format=plain}
\centering
\hrule
\vspace{2pt}
\includegraphics[width=0.75\columnwidth]{Sup_6.pdf}
\caption{\footnotesize{G-2D correlation map at \textbf{(a)} 532~nm and \textbf{(b)} 633~nm laser excitation of undoped and p-doped Gr (reported from Ref.~[41] for 532~nm only), undoped and p-doped graphene previously wetted in ethanol. Doping and strain axes are marked by dotted lines and reference levels are pointed out by countinuous and dashed lines, respectively.}}
\hrule
\label{sup:map2etoh}
\end{figure} 

\begin{figure}[hbtp]
\captionsetup{format=plain}
\centering
\hrule
\vspace{2pt}
\includegraphics[width=0.7\columnwidth]{Sup_7.pdf}
\caption{\footnotesize{Emission spectra of bare CDs (blue) with \textbf{(a)} zinc, and \textbf{(b)} cobalt ions in solution. Different concentrations of ions are compared (green, red).}}
\hrule
\label{sup:ions}
\end{figure} 

\end{document}
\begin{center}
\textit{People\ap{a,b,c,*}}
\end{center}


\begin{itemize}
\item[a] Place 1, Somewhere
\item[b] Place 2, Somewhere
\item[c] Place 3, Somewhere
\end{itemize}
